# Supplementary material for: High pretreatment level of soluble interleukin-2 receptor is a robust prognostic factor in patients with follicular lymphoma treated with R-CHOP-like therapy
Source: Blood Cancer J. 2017 Sep 29;7(9):e614–. doi: 10.1038/bcj.2017.96 (PMC5709758; doi:10.1038/bcj.2017.96)
Supplement: Supplementary Table 1 [file bcj201796x1.xlsx]

## Sheet: Sheet1
Supplementary table 1. Baseline characteristics of patients with low and high soluble interleukin-2 receptor levels.		All	sIL-2R ≤1070 U/ml	sIL-2R >1070 U/ml	P value
The cut-off value for sIL-2R was 1070 U/ml.	Number	219	120	99
	Age >60 years, n (%)	105 (47)	57 (47)	48 (48)	0.89
Abbreviations: β2MG, beta 2 microglobulin; FLIPI, follicular lymphoma international prognostic index;	Male, n (%)	92 (42)	47 (39)	45 (45)	0.41
LDH, lactate dehydrogenase; sILR-2, soluble interleukin-2 receptor	Hemoglobin <12 g/dl, n (%)	27 (12)	13 (11)	14 (14)	0.54
	LDH >245 U/l, n (%)	36 (16)	6 (5)	30 (30)	<0.000001
	Stage III/IV, n (%)	174 (79)	85 (71)	89 (90)	<0.001
	Involvement nodal sites ≥5, n (%)	118 (54)	52 (43)	66 (67)	<0.001
	Grade 3a, n (%)	33 (15)	20 (20)	13 (13)	0.57
	Bone marrow involvement, n (%)	84 (40)	30 (25)	54 (55)	<0.0001
	Tumor diameter >6 cm, n (%)	43 (20)	7 (6)	36 (36)	<0.0000001
	β2MG >2 mg/dl, n (%)	83 (37)	18 (15)	65 (66)	<0.0000001
	FLIPI
	Low (score, 0–1), n (%)	99 (45)	69 (58)	30 (30)
	Intermediate (score, 2), n (%)	55 (25)	27 (23)	28 (28)
	High (score, 3–5), n (%)	66 (30)	24 (20)	42 (42)	<0.001
	FLIPI2
	Low (score, 0–1), n (%)	119 (54)	90 (75)	29 (30)
	Intermediate (score, 2), n (%)	51 (23)	22 (18)	29 (30)
	High (score, 3–5), n (%)	50 (23)	9 (8)	41 (41)	<0.00000001
	Rituximab maintenance, n (%)	169 (77)	98 (82)	71 (71)	0.11
